# Supplementary material for: Wood-boring beetles associated with Acacia xanthophloea in Nairobi and Machakos Counties, Kenya
Source: PLoS One. 2018 Mar 27;13(3):e0188773. doi: 10.1371/journal.pone.0188773 (PMC5870935; doi:10.1371/journal.pone.0188773)
Supplement: S1 File — (XLSX) [file pone.0188773.s001.xlsx]

## Sheet: Wood-boring beetles KU
Da				Kenyatta university
	Order	Family	Species	A1	A2	A3	A4	B1	B2	B3	B4	C1	C2	C3	C4	total A	Total B	total C	Total KU	percentage
1	Coleoptera	Buprestidae	Agrilus sp	29	17	14	12	11	37	21	16	4	1		22	72	85	27	184	2.32646
2	Coleoptera	Bostrichidae	Xylion adustus	125	184	81	165	74	107	188	282	113	242	133	274	555	651	762	1968	24.883
4	Coleoptera	Buprestidae	Agrilus sp	1	4	1	1	3	1		1	7			3	7	5	10	22	0.278164
5	Coleoptera	Histeridae	Hister sp	33	33	29	3	14	19	8	3	16	10	7	3	98	44	36	178	2.2506
6	Coleoptera	Histeridae	Hister sp	18	39	32	95	68	75	238	277	135	228	356	492	184	658	1211	2053	25.9578
7	Coleoptera	Bothrideridae	Triboderus sp.	33	47	18	26	19	49	39	28	33	40	49	32	124	135	154	413	5.2219
8	Coleoptera	Colydidae	Sosylus		2				1							2	1	0	3	0.0379315
9	Coleoptera	Bostrichidae	Xyloperthodes nitidipennis	35	8	19	1	4	4	4	3	11	13	7	2	63	15	33	111	1.40346
12	Coleoptera	Bostrichidae	Xyloperthella picea		1	1				1						2	1	0	3	0.0379315
13	Coleoptera	Bostrichidae	Xylopsocus sp	7	1	1		1	1	2		1	1			9	4	2	15	0.189657
15	Coleoptera	Scolytidae	Scolytinae							2						0	2	0	2	0.0252876
16	Coleoptera	Tenebrionoidae	Corticeus sp	22	27	13	7	3	6	12	3	10	7	16	5	69	24	38	131	1.65634
18	Coleoptera	Bostrichidae	Sinoxylon doliolum	19	24	37	6	4	27	6	4	13	11	3	2	86	41	29	156	1.97244
19	Coleoptera	Curculionidae	Metahylesinus oblongus	3	15	4	69			21	136	15	14	13	43	91	157	85	333	4.21039
22	Coleoptera	Scolytidae	cc	29	35	19	66	12	12	219	17	114	135	154	35	149	260	438	847	10.7093
23	Coleoptera	Laemophloeidae	Placonotus zimmermanni LeConte	22	4	10	3	2	5	8	10	23	14	57	3	39	25	97	161	2.03566
24	Coleoptera	Silvanidae								4						0	4	0	4	0.0505753
25	Coleoptera	Cerambycidae	Smodicum		91	6	11	13	11	5	37	11	111	113	11	108	66	246	420	5.31041
26	Coleoptera	Curculionidae								1		3	1			0	1	4	5	0.0632191
	Coleoptera	Curculionidae								2						0	2	0	2	0.0252876
	Coleoptera	Dermestidae							1							0	1	0	1	0.0126438
	Coleoptera	Bostrichidae	Xylopscocus castanoptera			3			2	1						3	3	0	6	0.0758629
	Coleoptera	Bostrichidae	Lyctus brunneus	1							2	1				1	2	1	4	0.0505753
	Coleoptera	Staphylinidae	cc	28	34	5	1	33	24	293	1	12	6	9	4	68	351	31	450	5.68972
	Coleoptera	Laemophloeidae										2				0	0	2	2	0.0252876
	Coleoptera	Silvanidae	cc	6	1			6	4	6		1			3	7	16	4	27	0.341383
	Coleoptera	Ciidae		4	4			1	1			1				8	2	1	11	0.139082
	Coleoptera	Cleridae	Cylidrus FASCIATUS/MEGACEPHALUS	14	41	41	17	9	13	29	9	53	32	21	8	113	60	114	287	3.62878
	Coleoptera			3	5	2		3	1							10	4	0	14	0.177014
	Coleoptera	Lyctidae						2		1						0	3	0	3	0.0379315
	Coleoptera	Scolytidae			1											1	0	0	1	0.0126438
	Coleoptera			5	3		2				1		5	2	1	10	1	8	19	0.240233
	Coleoptera	Bostrichidae	Dinoderus gabonicus Lesne		3					1						3	1	0	4	0.0505753
	Coleoptera	Lyctidae	Minthea	3	8	5	1	2		2	2					17	6	0	23	0.290808
	Coleoptera	Cleridae	Eucymatodera senegensis			3			1							3	1	0	4	0.0505753
	Coleoptera	cerambycidae	Dichostates lignarius lignarius (Guerin-Meneville 1850			5						2				5	0	2	7	0.0885068
	Coleoptera	Trogossitidae	Ancyrona/Grynocharis oblonga L		2										1	2	0	1	3	0.0379315
	Coleoptera	Buprestidae	Meliboeus	2	4		2	1							1	8	1	1	10	0.126438
	Coleoptera			2	3											5	0	0	5	0.0632191
	Coleoptera	scolytidae	Metahylesinus								1					0	1	0	1	0.0126438
	Coleoptera	Cerambycidae	Coptops aedIfactor Fabricius 1792		3					5						3	5	0	8	0.101151
	Coleoptera	Cerambycidae	CROSSOTUS plumicornis Fabricius 1792					3	3	2						0	8	0	8	0.101151
	Coleoptera	bostrichidae	Scolytinae							3						0	3	0	3	0.0379315
	Coleoptera	cerambycidae						1								0	1	0	1	0.0126438
			cc							2				1	2	0	2	3	5	0.0632191
	Coleoptera	Bostrichidae	Metahylesinus oblongus						26							0	26	0	26	0.328739
	Coleoptera	Cerambycidae	Precemes longipes Oliver 1795					1								0	1	0	1	0.0126438
	Coleoptera	Cerambycidae	Xystrocera ansorgei Gaham 1898						4							0	4	0	4	0.0505753
	Coleoptera	Tenebrionoidae	Lyphia tetraphylla Fairmaire, 1859		2		5
			cc
																1925	2647	3337	7909	100
			cc
