# Supplementary material for: Wood-boring beetles associated with Acacia xanthophloea in Nairobi and Machakos Counties, Kenya
Source: PLoS One. 2018 Mar 27;13(3):e0188773. doi: 10.1371/journal.pone.0188773 (PMC5870935; doi:10.1371/journal.pone.0188773)
Supplement: S2 File — (XLSX) [file pone.0188773.s002.xlsx]

## Sheet: Wood-boring beetles Mitaboni
				MITABONI
	Order	Family	Species	A1	A2	A3	A4	B1	B2	B3	B4	C1	C2	C3	C4	total A	Total B	total C	Total mitash	Percentage
1	Coleoptera	Bostrichidae	Sinoxylon ruficorne	164	80	109	121	210	191	260	83	150	181	193	195	474	744	719	1937	26.1368
3	Coleoptera	Bostrichidae	sinoxylon doliolum	17	46	29	44	15	35	14	11	126	36	15	41	136	75	218	429	5.78869
5	Coleoptera	Bostrichidae	Xylopsocus sp	37	1	77	1	197	218	19	21	92	329	156	41	116	455	618	1189	16.0437
6	Coleoptera	Bostrichidae	Xyloperthodes nitidipennis	135	25	65	37	14	48	13	7	14	10	11	23	262	82	58	402	5.42437
7	Coleoptera	Bostrichidae	xylion adustus (male)	7	7	3		18	2	69	6	25	6	41		17	95	72	184	2.4828
9	Coleoptera	Bothrideridae		13	2	4	3	3	2	14	2	9	2	5	2	22	21	18	61	0.823101
10	Coleoptera	Colydiidae		1	2	2								2	1	5	0	3	8	0.107948
11	Coleoptera	Bothrideridae						1				1				0	1	1	2	0.0269869
12	Coleoptera	Histeridae	Hister	11	1	4	2	23	10	6	10	57	2	10	2	18	49	71	138	1.8621
15	Coleoptera	Bostrichidae	Xylopsocus castanoptera	3		3										6	0	0	6	0.0809607
18	Coleoptera	Anobidae	cc	5	111	36	10	1	7	3	9	9	24	3	33	162	20	69	251	3.38686
19	Coleoptera	Laemophloeidae	Placonotus zimmermanni LeConte							3		1				0	3	1	4	0.0539738
22	Coleoptera	Curculionidae	Scolytinae	1					1							1	1	0	2	0.0269869
	Coleoptera	Curculionidae	Scolytinae	405	19	55	158	209	129	83	122	215	37	89	60	637	543	401	1581	21.3332
	Coleoptera	Bostrichidae	Trypopholoeus	7		1	5		6	2	4	1			1	13	12	2	27	0.364323
	Coleoptera	Lyctidae		1												1	0	0	1	0.0134935
	Coleoptera	Tenebrionidae	Corticeus sp					2			1		1	2		0	3	3	6	0.0809607
	Coleoptera	Lyctidae							2							0	2	0	2	0.0269869
	Coleoptera	Dermestidae	xx		1			2	7	3	4	14		2		1	16	16	33	0.445284
	Coleoptera	Silvanidae							1		1					0	2	0	2	0.0269869
	Coleoptera	Lyctidae	Lyctus brunnes	24	21	15	26	11	8	5	2	3	3	9	3	86	26	18	130	1.75415
	Coleoptera	Staphylinidae	Staphylinidae	5	1			3			1	2	2	2		6	4	6	16	0.215895
	Coleoptera	Curculionidae	Scolytinae	4		1					1					5	1	0	6	0.0809607
	Coleoptera	Bostrichidae	Lyctus brunnes		9	10	2	1	1	1		1	2			21	3	3	27	0.364323
	Coleoptera	Cleridae	Cylidrus megacephalus Spinola 1844	9	18	15	12	12	22	4	18	15	8	23	5	54	56	51	161	2.17245
	Coleoptera	Lyctidae		5		3	2	4			1	5	1	3		10	5	9	24	0.323843
	Coleoptera	Bostrichidae	minthea	1	1	2										4	0	0	4	0.0539738
	Coleoptera	Buprestidae	ccc					3								0	3	0	3	0.0404804
	Coleoptera	Cerambycidae	Smodicum		2			2								2	2	0	4	0.0539738
	Coleoptera	Bostrichidae	Metahylesinus oblongus	71	13	13	75	4	19	6	28	16			13	172	57	29	258	3.48131
	Coleoptera	bostrichidae					1									1	0	0	1	0.0134935
	Coleoptera	Cerambycidae		3	1		4									8	0	0	8	0.107948
	Coleoptera	Staphylinidae	ccc	5				2								5	2	0	7	0.0944542
	Coleoptera	Histeridae	Hister	3	5	3	1	125	4	7	7	119	5	94	23	12	143	241	396	5.34341
	Coleoptera	Tenebrionidae	Lyphia tetraphylla	18	2	10	10	14	3	3	3	10	4	11	5	40	23	30	93	1.25489
	Coleoptera	Cleridae			1	1	1		1		1					3	2	0	5	0.0674673
								2	1							0	3	0	3	0.0404804
	Coleoptera	Bothrideridae	Triboderus sp.	2	3	3			7	3	1	1			1	8	11	2	21	0.283363
	Coleoptera		Xylopsoccus	2				1								2	1	0	3	0.0404804
							1							1		1	0	1	2	0.0269869
	Coleoptera	Cleridae	cc	2	2	2			1	3						6	4	0	10	0.134935
	Coleoptera					1					1		2			1	1	2	4	0.0539738
	Coleoptera	Buprestidae	Chrysobothris dorsata										1			0	0	1	1	0.0134935
	Coleoptera	Tenebrionidae	Corticeus sp					2	1							0	3	0	3	0.0404804
	Coleoptera		Heterbostrychus brunnes				68							1		68	0	1	69	0.931048
	Coleoptera	Cleridae				4	2		1							6	1	0	7	0.0944542
	Coleoptera	Cerambycidae	Coptops aedIfactor Fabricius 1792					3	5							0	8	0	8	0.107948
	Coleoptera	Cleridae	Cylidrus fasciatus Spinola 1844	9	18	22	13	13	28	10	19	16	11	23	6	62	70	56	188	2.53677
	Coleoptera			4		1					1			1		5	1	1	7	0.0944542
	Coleoptera		xylopsocus	2				1								2	1	0	3	0.0404804
	Coleoptera		Triboderus sp.	2	3	3	12		7	3	1	1			3	20	11	4	35	0.472271
	Coleoptera		Agrillus sp				2	2	1				2			2	3	2	7	0.0944542
	Coleoptera	Cerambycidae	Derolus incultus (Gerstaecker, 1855)	2				1	1				1			2	2	1	5	0.0674673
	Coleoptera	Cerambycidae	Eucymatodera senegalensis	4			2	2					1		3	6	2	4	12	0.161921
	Coleoptera	Cerambycidae	Tetropium castaneum													0	0	0	0	0
																0	0	0	0	0
																2300	2454	2657	7411	100
																31.0349	33.1129	35.8521
